# Supplementary material for: Prediction and Visualization of Non-Enhancing Tumor in Glioblastoma via T1w/T2w-Ratio Map
Source: Brain Sci. 2022 Jan 12;12(1):99. doi: 10.3390/brainsci12010099 (PMC8774070; doi:10.3390/brainsci12010099)
Supplement: Supplementary file 1 [file brainsci-12-00099-s001.zip]

Archive with 6 entries (3 files):
- brainsci-1533070-supplementary/
- brainsci-1533070-supplementary/Supplementary/
- brainsci-1533070-supplementary/Supplementary/brain_sciences_supple.pdf
- brainsci-1533070-supplementary/Supplementary/brain_sciences_sup_matlabCodes/
- brainsci-1533070-supplementary/Supplementary/brain_sciences_sup_matlabCodes/B20211211_Likeliness_All_20211219.mat
- brainsci-1533070-supplementary/Supplementary/brain_sciences_sup_matlabCodes/rT1T2tolikeliness.m
